# Supplementary material for: Molecular Epidemiology of Streptococcus pneumoniae Detected in Hospitalized Pediatric Acute Respiratory Infection Cases in Central Vietnam
Source: Pathogens. 2023 Jul 17;12(7):943. doi: 10.3390/pathogens12070943 (PMC10385502; doi:10.3390/pathogens12070943)
Supplement: Supplementary file 1 [file pathogens-12-00943-s001.zip]

Archive with 1 entries (1 files):
- pathogens-2472640-supplementary.pdf
